# Supplementary material for: Resin-based response of Pinus pinaster and P. radiata during infection by Fusarium circinatum
Source: J Exp Bot. 2026 Jan 20;77(8):2490–505. doi: 10.1093/jxb/erag023 (PMC13080375; doi:10.1093/jxb/erag023)
Supplement: erag023_Supplementary_Data [file erag023_supplementary_data.zip]

Archive with 2 entries (2 files):
- jexbot315982-file001.pdf
- jexbot315982-file002.pdf
